# Supplementary material for: Temporal Trends of Acute Hepatitis A in Brazil and Its Regions
Source: Viruses. 2022 Dec 8;14(12):2737. doi: 10.3390/v14122737 (PMC9784953; doi:10.3390/v14122737)
Supplement: Supplementary file 1 [file viruses-14-02737-s001.zip]

Archive with 1 entries (1 files):
- viruses-2010279-supplementary.pdf
